# Supplementary material for: Language as a marker of ethnic identity among the Yucatec Maya
Source: Evol Hum Sci. 2020 Jun 29;2:e38. doi: 10.1017/ehs.2020.39 (PMC10427450; doi:10.1017/ehs.2020.39)
Supplement: Supplementary file 1 [file ehssup.zip]

Archive with 3 entries (3 files):
- S2513843X20000390sup001.docx
- S2513843X20000390sup002.csv
- S2513843X20000390sup003.pdf
