# Supplementary material for: Language as a marker of ethnic identity among the Yucatec Maya
Source: Evol Hum Sci. 2020 Jun 29;2:e38. doi: 10.1017/ehs.2020.39 (PMC10427450; doi:10.1017/ehs.2020.39)
Supplement: Supplementary file 1 [file ehssup.zip › S2513843X20000390sup002.csv]

Subject_ID	Age_now	Sex	Town_Now	Original_Town	Spanish_level	Maya_level	Mayero/a	Scenario	Response
1	26	F	B	0	2	2	0	a	10
2	23	F	B	0	2	2	0	a	10
3	28	F	B	1	2	2	0	a	8
1	26	F	B	1	2	2	0	a	8
5	79	F	B	0	0	2	0	a	8
6	56	F	B	0	1	2	0	a	9
7	44	F	B	0	2	2	0	a	10
8	50	F	B	1	0	2	0	a	10
9	35	F	B	1	1	2	0	a	10
10	25	F	B	1	2	2	0	a	5
11	60	F	B	1	1	2	0	a	5
12	24	F	B	1	2	2	0	a	8
13	47	F	B	0	1	2	0	a	10
14	41	F	B	0	1	2	1	a	10
15	20	F	B	1	2	2	0	a	8
16	48	F	B	1	0	2	0	a	7
17	54	F	B	0	0	2	0	a	10
18	34	F	B	0	1	2	0	a	7
19	23	F	B	1	1	2	0	a	10
20	44	F	B	0	0	2	0	a	5
21	32	F	L	0	1	2	0	a	5
22	19	F	L	1	2	2	0	a	10
23	33	F	L	0	1	2	0	a	10
24	43	F	L	0	2	2	1	a	10
25	54	F	B	1	0	2	0	a	10
26	26	F	B	1	2	2	0	a	10
27	40	F	B	1	1	2	0	a	10
28	24	F	B	0	2	2	0	a	7
29	33	F	B	0	1	2	0	a	4
30	23	F	B	1	1	2	0	a	10
31	29	F	B	1	2	2	0	a	10
32	43	F	B	0	1	2	0	a	10
33	37	F	L	1	1	2	0	a	10
34	37	F	L	1	0	2	0	a	10
35	39	F	L	0	2	2	0	a	10
36	55	F	L	0	0	2	0	a	3
37	32	F	L	0	1	2	0	a	NA
38	42	F	L	1	1	2	0	a	10
39	43	F	B	1	0	2	NA	a	NA
40	42	F	B	0	1	2	0	a	5
41	19	F	B	1	2	2	0	a	10
42	43	F	B	1	0	2	0	a	10
43	41	F	B	0	0	2	NA	a	NA
44	56	F	B	0	0	2	0	a	5
45	23	F	B	0	2	2	0	a	10
46	65	F	B	0	0	2	0	a	6
47	35	F	L	NA	2	2	NA	a	NA
48	78	F	B	0	0	2	0	a	6
49	22	F	B	0	2	2	0	a	5
50	48	F	B	0	2	2	0	a	10
51	14	F	B	0	2	2	0	a	5
52	24	F	B	0	2	2	0	a	5
53	25	F	B	1	2	2	NA	a	NA
54	46	F	B	1	1	2	0	a	0
55	38	F	S	1	1	2	1	a	4
56	43	F	S	1	2	2	1	a	10
57	38	F	S	1	2	2	1	a	10
58	33	F	S	1	2	2	1	a	8
59	18	F	B	1	2	2	1	a	5
60	51	F	B	0	1	2	0	a	8
61	22	F	B	1	2	2	1	a	10
62	20	F	B	0	0	2	0	a	2
63	64	F	B	0	0	1	NA	a	NA
64	21	F	B	0	2	2	1	a	10
65	41	F	B	1	2	2	0	a	10
66	54	F	B	0	0	2	NA	a	NA
67	23	F	B	0	2	0	0	a	2
68	29	F	C	0	1	2	1	a	10
69	28	F	C	1	1	2	1	a	8
70	37	F	C	0	2	2	1	a	8
71	33	F	C	1	1	2	1	a	7
72	39	F	C	0	2	2	1	a	7
73	38	F	C	0	1	2	1	a	NA
74	30	F	C	1	1	2	1	a	7
75	39	F	C	1	1	2	1	a	7
76	NA	F	C	1	2	2	NA	a	NA
77	41	F	C	1	1	2	1	a	5
78	67	F	C	1	0	2	1	a	NA
79	31	F	C	1	1	2	1	a	8
80	46	F	C	1	1	2	1	a	2
81	26	F	C	1	2	2	0	a	10
82	25	F	C	1	2	2	1	a	8
83	40	F	C	0	1	2	1	a	5
1	26	F	B	0	2	2	0	b	7
2	23	F	B	0	2	2	0	b	10
3	28	F	B	1	2	2	0	b	8
1	26	F	B	1	2	2	0	b	9
5	79	F	B	0	0	2	0	b	9
6	56	F	B	0	1	2	0	b	10
7	44	F	B	0	2	2	0	b	9
8	50	F	B	1	0	2	0	b	9
9	35	F	B	1	1	2	0	b	8
10	25	F	B	1	2	2	0	b	10
11	60	F	B	1	1	2	0	b	2
12	24	F	B	1	2	2	0	b	10
13	47	F	B	0	1	2	0	b	9
14	41	F	B	0	1	2	1	b	10
15	20	F	B	1	2	2	0	b	8
16	48	F	B	1	0	2	0	b	10
17	54	F	B	0	0	2	0	b	10
18	34	F	B	0	1	2	0	b	10
19	23	F	B	1	1	2	0	b	10
20	44	F	B	0	0	2	0	b	10
21	32	F	L	0	1	2	0	b	10
22	19	F	L	1	2	2	0	b	10
23	33	F	L	0	1	2	0	b	10
24	43	F	L	0	2	2	1	b	10
25	54	F	B	1	0	2	0	b	10
26	26	F	B	1	2	2	0	b	10
27	40	F	B	1	1	2	0	b	10
28	24	F	B	0	2	2	0	b	10
29	33	F	B	0	1	2	0	b	10
30	23	F	B	1	1	2	0	b	10
31	29	F	B	1	2	2	0	b	10
32	43	F	B	0	1	2	0	b	10
33	37	F	L	1	1	2	0	b	10
34	37	F	L	1	0	2	0	b	10
35	39	F	L	0	2	2	0	b	10
36	55	F	L	0	0	2	0	b	10
37	32	F	L	0	1	2	0	b	10
38	42	F	L	1	1	2	0	b	10
39	43	F	B	1	0	2	NA	b	10
40	42	F	B	0	1	2	0	b	10
41	19	F	B	1	2	2	0	b	10
42	43	F	B	1	0	2	0	b	10
43	41	F	B	0	0	2	NA	b	10
44	56	F	B	0	0	2	0	b	10
45	23	F	B	0	2	2	0	b	10
46	65	F	B	0	0	2	0	b	10
47	35	F	L	NA	2	2	NA	b	10
48	78	F	B	0	0	2	0	b	10
49	22	F	B	0	2	2	0	b	10
50	48	F	B	0	2	2	0	b	10
51	14	F	B	0	2	2	0	b	10
52	24	F	B	0	2	2	0	b	10
53	25	F	B	1	2	2	NA	b	10
54	46	F	B	1	1	2	0	b	10
55	38	F	S	1	1	2	1	b	10
56	43	F	S	1	2	2	1	b	10
57	38	F	S	1	2	2	1	b	10
58	33	F	S	1	2	2	1	b	10
59	18	F	B	1	2	2	1	b	10
60	51	F	B	0	1	2	0	b	10
61	22	F	B	1	2	2	1	b	10
62	20	F	B	0	0	2	0	b	10
63	64	F	B	0	0	1	NA	b	10
64	21	F	B	0	2	2	1	b	10
65	41	F	B	1	2	2	0	b	10
66	54	F	B	0	0	2	NA	b	10
67	23	F	B	0	2	0	0	b	10
68	29	F	C	0	1	2	1	b	10
69	28	F	C	1	1	2	1	b	10
70	37	F	C	0	2	2	1	b	10
71	33	F	C	1	1	2	1	b	10
72	39	F	C	0	2	2	1	b	10
73	38	F	C	0	1	2	1	b	10
74	30	F	C	1	1	2	1	b	10
75	39	F	C	1	1	2	1	b	10
76	NA	F	C	1	2	2	NA	b	10
77	41	F	C	1	1	2	1	b	10
78	67	F	C	1	0	2	1	b	10
79	31	F	C	1	1	2	1	b	10
80	46	F	C	1	1	2	1	b	10
81	26	F	C	1	2	2	0	b	10
82	25	F	C	1	2	2	1	b	10
83	40	F	C	0	1	2	1	b	10
1	26	F	B	0	2	2	0	c	10
2	23	F	B	0	2	2	0	c	8
3	28	F	B	1	2	2	0	c	6
1	26	F	B	1	2	2	0	c	10
5	79	F	B	0	0	2	0	c	5
6	56	F	B	0	1	2	0	c	8
7	44	F	B	0	2	2	0	c	6
8	50	F	B	1	0	2	0	c	6
9	35	F	B	1	1	2	0	c	6
10	25	F	B	1	2	2	0	c	5
11	60	F	B	1	1	2	0	c	3
12	24	F	B	1	2	2	0	c	10
13	47	F	B	0	1	2	0	c	9
14	41	F	B	0	1	2	1	c	10
15	20	F	B	1	2	2	0	c	10
16	48	F	B	1	0	2	0	c	8
17	54	F	B	0	0	2	0	c	10
18	34	F	B	0	1	2	0	c	9
19	23	F	B	1	1	2	0	c	5
20	44	F	B	0	0	2	0	c	7
21	32	F	L	0	1	2	0	c	8
22	19	F	L	1	2	2	0	c	8
23	33	F	L	0	1	2	0	c	3
24	43	F	L	0	2	2	1	c	10
25	54	F	B	1	0	2	0	c	10
26	26	F	B	1	2	2	0	c	10
27	40	F	B	1	1	2	0	c	10
28	24	F	B	0	2	2	0	c	8
29	33	F	B	0	1	2	0	c	3
30	23	F	B	1	1	2	0	c	5
31	29	F	B	1	2	2	0	c	5
32	43	F	B	0	1	2	0	c	9
33	37	F	L	1	1	2	0	c	5
34	37	F	L	1	0	2	0	c	10
35	39	F	L	0	2	2	0	c	8
36	55	F	L	0	0	2	0	c	5
37	32	F	L	0	1	2	0	c	NA
38	42	F	L	1	1	2	0	c	10
39	43	F	B	1	0	2	NA	c	NA
40	42	F	B	0	1	2	0	c	10
41	19	F	B	1	2	2	0	c	10
42	43	F	B	1	0	2	0	c	9
43	41	F	B	0	0	2	NA	c	NA
44	56	F	B	0	0	2	0	c	10
45	23	F	B	0	2	2	0	c	10
46	65	F	B	0	0	2	0	c	10
47	35	F	L	NA	2	2	NA	c	NA
48	78	F	B	0	0	2	0	c	7
49	22	F	B	0	2	2	0	c	10
50	48	F	B	0	2	2	0	c	10
51	14	F	B	0	2	2	0	c	5
52	24	F	B	0	2	2	0	c	10
53	25	F	B	1	2	2	NA	c	NA
54	46	F	B	1	1	2	0	c	5
55	38	F	S	1	1	2	1	c	10
56	43	F	S	1	2	2	1	c	10
57	38	F	S	1	2	2	1	c	9
58	33	F	S	1	2	2	1	c	7
59	18	F	B	1	2	2	1	c	5
60	51	F	B	0	1	2	0	c	7
61	22	F	B	1	2	2	1	c	9
62	20	F	B	0	0	2	0	c	6
63	64	F	B	0	0	1	NA	c	NA
64	21	F	B	0	2	2	1	c	7
65	41	F	B	1	2	2	0	c	5
66	54	F	B	0	0	2	NA	c	NA
67	23	F	B	0	2	0	0	c	10
68	29	F	C	0	1	2	1	c	2
69	28	F	C	1	1	2	1	c	7
70	37	F	C	0	2	2	1	c	9
71	33	F	C	1	1	2	1	c	8
72	39	F	C	0	2	2	1	c	9
73	38	F	C	0	1	2	1	c	NA
74	30	F	C	1	1	2	1	c	8
75	39	F	C	1	1	2	1	c	8
76	NA	F	C	1	2	2	NA	c	NA
77	41	F	C	1	1	2	1	c	9
78	67	F	C	1	0	2	1	c	NA
79	31	F	C	1	1	2	1	c	8
80	46	F	C	1	1	2	1	c	8
81	26	F	C	1	2	2	0	c	10
82	25	F	C	1	2	2	1	c	9
83	40	F	C	0	1	2	1	c	10
1	26	F	B	0	2	2	0	d	5
2	23	F	B	0	2	2	0	d	8
3	28	F	B	1	2	2	0	d	5
1	26	F	B	1	2	2	0	d	7
5	79	F	B	0	0	2	0	d	3
6	56	F	B	0	1	2	0	d	7
7	44	F	B	0	2	2	0	d	8
8	50	F	B	1	0	2	0	d	8
9	35	F	B	1	1	2	0	d	5
10	25	F	B	1	2	2	0	d	3
11	60	F	B	1	1	2	0	d	NA
12	24	F	B	1	2	2	0	d	5
13	47	F	B	0	1	2	0	d	7
14	41	F	B	0	1	2	1	d	8
15	20	F	B	1	2	2	0	d	5
16	48	F	B	1	0	2	0	d	7
17	54	F	B	0	0	2	0	d	5
18	34	F	B	0	1	2	0	d	7
19	23	F	B	1	1	2	0	d	5
20	44	F	B	0	0	2	0	d	6
21	32	F	L	0	1	2	0	d	9
22	19	F	L	1	2	2	0	d	0
23	33	F	L	0	1	2	0	d	3
24	43	F	L	0	2	2	1	d	8
25	54	F	B	1	0	2	0	d	5
26	26	F	B	1	2	2	0	d	6
27	40	F	B	1	1	2	0	d	5
28	24	F	B	0	2	2	0	d	7
29	33	F	B	0	1	2	0	d	3
30	23	F	B	1	1	2	0	d	4
31	29	F	B	1	2	2	0	d	5
32	43	F	B	0	1	2	0	d	8
33	37	F	L	1	1	2	0	d	3
34	37	F	L	1	0	2	0	d	5
35	39	F	L	0	2	2	0	d	5
36	55	F	L	0	0	2	0	d	4
37	32	F	L	0	1	2	0	d	NA
38	42	F	L	1	1	2	0	d	5
39	43	F	B	1	0	2	NA	d	NA
40	42	F	B	0	1	2	0	d	7
41	19	F	B	1	2	2	0	d	0
42	43	F	B	1	0	2	0	d	8
43	41	F	B	0	0	2	NA	d	NA
44	56	F	B	0	0	2	0	d	5
45	23	F	B	0	2	2	0	d	8
46	65	F	B	0	0	2	0	d	10
47	35	F	L	NA	2	2	NA	d	NA
48	78	F	B	0	0	2	0	d	8
49	22	F	B	0	2	2	0	d	5
50	48	F	B	0	2	2	0	d	9
51	14	F	B	0	2	2	0	d	7
52	24	F	B	0	2	2	0	d	8
53	25	F	B	1	2	2	NA	d	NA
54	46	F	B	1	1	2	0	d	5
55	38	F	S	1	1	2	1	d	4
56	43	F	S	1	2	2	1	d	8
57	38	F	S	1	2	2	1	d	8
58	33	F	S	1	2	2	1	d	7
59	18	F	B	1	2	2	1	d	5
60	51	F	B	0	1	2	0	d	4
61	22	F	B	1	2	2	1	d	6
62	20	F	B	0	0	2	0	d	10
63	64	F	B	0	0	1	NA	d	NA
64	21	F	B	0	2	2	1	d	7
65	41	F	B	1	2	2	0	d	3
66	54	F	B	0	0	2	NA	d	NA
67	23	F	B	0	2	0	0	d	9
68	29	F	C	0	1	2	1	d	0
69	28	F	C	1	1	2	1	d	6
70	37	F	C	0	2	2	1	d	7
71	33	F	C	1	1	2	1	d	7
72	39	F	C	0	2	2	1	d	8
73	38	F	C	0	1	2	1	d	NA
74	30	F	C	1	1	2	1	d	6
75	39	F	C	1	1	2	1	d	9
76	NA	F	C	1	2	2	NA	d	NA
77	41	F	C	1	1	2	1	d	10
78	67	F	C	1	0	2	1	d	NA
79	31	F	C	1	1	2	1	d	7
80	46	F	C	1	1	2	1	d	4
81	26	F	C	1	2	2	0	d	7
82	25	F	C	1	2	2	1	d	9
83	40	F	C	0	1	2	1	d	5
1	26	F	B	0	2	2	0	e	4
2	23	F	B	0	2	2	0	e	7
3	28	F	B	1	2	2	0	e	4
1	26	F	B	1	2	2	0	e	5
5	79	F	B	0	0	2	0	e	0
6	56	F	B	0	1	2	0	e	6
7	44	F	B	0	2	2	0	e	0
8	50	F	B	1	0	2	0	e	0
9	35	F	B	1	1	2	0	e	4
10	25	F	B	1	2	2	0	e	5
11	60	F	B	1	1	2	0	e	NA
12	24	F	B	1	2	2	0	e	3
13	47	F	B	0	1	2	0	e	5
14	41	F	B	0	1	2	1	e	0
15	20	F	B	1	2	2	0	e	5
16	48	F	B	1	0	2	0	e	6
17	54	F	B	0	0	2	0	e	5
18	34	F	B	0	1	2	0	e	7
19	23	F	B	1	1	2	0	e	5
20	44	F	B	0	0	2	0	e	8
21	32	F	L	0	1	2	0	e	0
22	19	F	L	1	2	2	0	e	0
23	33	F	L	0	1	2	0	e	0
24	43	F	L	0	2	2	1	e	7
25	54	F	B	1	0	2	0	e	4
26	26	F	B	1	2	2	0	e	0
27	40	F	B	1	1	2	0	e	0
28	24	F	B	0	2	2	0	e	6
29	33	F	B	0	1	2	0	e	5
30	23	F	B	1	1	2	0	e	5
31	29	F	B	1	2	2	0	e	1
32	43	F	B	0	1	2	0	e	9
33	37	F	L	1	1	2	0	e	10
34	37	F	L	1	0	2	0	e	8
35	39	F	L	0	2	2	0	e	5
36	55	F	L	0	0	2	0	e	2
37	32	F	L	0	1	2	0	e	NA
38	42	F	L	1	1	2	0	e	5
39	43	F	B	1	0	2	NA	e	NA
40	42	F	B	0	1	2	0	e	0
41	19	F	B	1	2	2	0	e	0
42	43	F	B	1	0	2	0	e	5
43	41	F	B	0	0	2	NA	e	NA
44	56	F	B	0	0	2	0	e	10
45	23	F	B	0	2	2	0	e	5
46	65	F	B	0	0	2	0	e	8
47	35	F	L	NA	2	2	NA	e	NA
48	78	F	B	0	0	2	0	e	9
49	22	F	B	0	2	2	0	e	3
50	48	F	B	0	2	2	0	e	7
51	14	F	B	0	2	2	0	e	5
52	24	F	B	0	2	2	0	e	7
53	25	F	B	1	2	2	NA	e	NA
54	46	F	B	1	1	2	0	e	0
55	38	F	S	1	1	2	1	e	4
56	43	F	S	1	2	2	1	e	7
57	38	F	S	1	2	2	1	e	0
58	33	F	S	1	2	2	1	e	9
59	18	F	B	1	2	2	1	e	5
60	51	F	B	0	1	2	0	e	10
61	22	F	B	1	2	2	1	e	5
62	20	F	B	0	0	2	0	e	5
63	64	F	B	0	0	1	NA	e	NA
64	21	F	B	0	2	2	1	e	5
65	41	F	B	1	2	2	0	e	0
66	54	F	B	0	0	2	NA	e	NA
67	23	F	B	0	2	0	0	e	10
68	29	F	C	0	1	2	1	e	6
69	28	F	C	1	1	2	1	e	9
70	37	F	C	0	2	2	1	e	7
71	33	F	C	1	1	2	1	e	6
72	39	F	C	0	2	2	1	e	8
73	38	F	C	0	1	2	1	e	NA
74	30	F	C	1	1	2	1	e	9
75	39	F	C	1	1	2	1	e	7
76	NA	F	C	1	2	2	NA	e	NA
77	41	F	C	1	1	2	1	e	10
78	67	F	C	1	0	2	1	e	NA
79	31	F	C	1	1	2	1	e	7
80	46	F	C	1	1	2	1	e	10
81	26	F	C	1	2	2	0	e	0
82	25	F	C	1	2	2	1	e	0
83	40	F	C	0	1	2	1	e	0
1	26	F	B	0	2	2	0	f	6
2	23	F	B	0	2	2	0	f	7
3	28	F	B	1	2	2	0	f	5
1	26	F	B	1	2	2	0	f	8
5	79	F	B	0	0	2	0	f	6
6	56	F	B	0	1	2	0	f	5
7	44	F	B	0	2	2	0	f	7
8	50	F	B	1	0	2	0	f	7
9	35	F	B	1	1	2	0	f	NA
10	25	F	B	1	2	2	0	f	5
11	60	F	B	1	1	2	0	f	NA
12	24	F	B	1	2	2	0	f	6
13	47	F	B	0	1	2	0	f	6
14	41	F	B	0	1	2	1	f	0
15	20	F	B	1	2	2	0	f	7
16	48	F	B	1	0	2	0	f	7
17	54	F	B	0	0	2	0	f	1
18	34	F	B	0	1	2	0	f	8
19	23	F	B	1	1	2	0	f	5
20	44	F	B	0	0	2	0	f	5
21	32	F	L	0	1	2	0	f	5
22	19	F	L	1	2	2	0	f	0
23	33	F	L	0	1	2	0	f	3
24	43	F	L	0	2	2	1	f	6
25	54	F	B	1	0	2	0	f	5
26	26	F	B	1	2	2	0	f	4
27	40	F	B	1	1	2	0	f	5
28	24	F	B	0	2	2	0	f	6
29	33	F	B	0	1	2	0	f	5
30	23	F	B	1	1	2	0	f	6
31	29	F	B	1	2	2	0	f	1
32	43	F	B	0	1	2	0	f	8
33	37	F	L	1	1	2	0	f	6
34	37	F	L	1	0	2	0	f	5
35	39	F	L	0	2	2	0	f	3
36	55	F	L	0	0	2	0	f	3
37	32	F	L	0	1	2	0	f	NA
38	42	F	L	1	1	2	0	f	5
39	43	F	B	1	0	2	NA	f	NA
40	42	F	B	0	1	2	0	f	8
41	19	F	B	1	2	2	0	f	0
42	43	F	B	1	0	2	0	f	2
43	41	F	B	0	0	2	NA	f	NA
44	56	F	B	0	0	2	0	f	5
45	23	F	B	0	2	2	0	f	6
46	65	F	B	0	0	2	0	f	6
47	35	F	L	NA	2	2	NA	f	NA
48	78	F	B	0	0	2	0	f	10
49	22	F	B	0	2	2	0	f	0
50	48	F	B	0	2	2	0	f	6
51	14	F	B	0	2	2	0	f	4
52	24	F	B	0	2	2	0	f	7
53	25	F	B	1	2	2	NA	f	NA
54	46	F	B	1	1	2	0	f	5
55	38	F	S	1	1	2	1	f	4
56	43	F	S	1	2	2	1	f	7
57	38	F	S	1	2	2	1	f	7
58	33	F	S	1	2	2	1	f	8
59	18	F	B	1	2	2	1	f	5
60	51	F	B	0	1	2	0	f	10
61	22	F	B	1	2	2	1	f	5
62	20	F	B	0	0	2	0	f	6
63	64	F	B	0	0	1	NA	f	NA
64	21	F	B	0	2	2	1	f	6
65	41	F	B	1	2	2	0	f	3
66	54	F	B	0	0	2	NA	f	NA
67	23	F	B	0	2	0	0	f	8
68	29	F	C	0	1	2	1	f	9
69	28	F	C	1	1	2	1	f	8
70	37	F	C	0	2	2	1	f	7
71	33	F	C	1	1	2	1	f	6
72	39	F	C	0	2	2	1	f	7
73	38	F	C	0	1	2	1	f	NA
74	30	F	C	1	1	2	1	f	7
75	39	F	C	1	1	2	1	f	8
76	NA	F	C	1	2	2	NA	f	NA
77	41	F	C	1	1	2	1	f	9
78	67	F	C	1	0	2	1	f	NA
79	31	F	C	1	1	2	1	f	8
80	46	F	C	1	1	2	1	f	8
81	26	F	C	1	2	2	0	f	7
82	25	F	C	1	2	2	1	f	0
83	40	F	C	0	1	2	1	f	0
1	26	F	B	0	2	2	0	g	2
2	23	F	B	0	2	2	0	g	10
3	28	F	B	1	2	2	0	g	4
1	26	F	B	1	2	2	0	g	5
5	79	F	B	0	0	2	0	g	3
6	56	F	B	0	1	2	0	g	0
7	44	F	B	0	2	2	0	g	3
8	50	F	B	1	0	2	0	g	3
9	35	F	B	1	1	2	0	g	NA
10	25	F	B	1	2	2	0	g	5
11	60	F	B	1	1	2	0	g	NA
12	24	F	B	1	2	2	0	g	0
13	47	F	B	0	1	2	0	g	8
14	41	F	B	0	1	2	1	g	0
15	20	F	B	1	2	2	0	g	5
16	48	F	B	1	0	2	0	g	6
17	54	F	B	0	0	2	0	g	0
18	34	F	B	0	1	2	0	g	6
19	23	F	B	1	1	2	0	g	5
20	44	F	B	0	0	2	0	g	0
21	32	F	L	0	1	2	0	g	9
22	19	F	L	1	2	2	0	g	0
23	33	F	L	0	1	2	0	g	0
24	43	F	L	0	2	2	1	g	0
25	54	F	B	1	0	2	0	g	10
26	26	F	B	1	2	2	0	g	0
27	40	F	B	1	1	2	0	g	0
28	24	F	B	0	2	2	0	g	6
29	33	F	B	0	1	2	0	g	1
30	23	F	B	1	1	2	0	g	4
31	29	F	B	1	2	2	0	g	0
32	43	F	B	0	1	2	0	g	2
33	37	F	L	1	1	2	0	g	0
34	37	F	L	1	0	2	0	g	5
35	39	F	L	0	2	2	0	g	8
36	55	F	L	0	0	2	0	g	0
37	32	F	L	0	1	2	0	g	NA
38	42	F	L	1	1	2	0	g	0
39	43	F	B	1	0	2	NA	g	NA
40	42	F	B	0	1	2	0	g	0
41	19	F	B	1	2	2	0	g	0
42	43	F	B	1	0	2	0	g	0
43	41	F	B	0	0	2	NA	g	NA
44	56	F	B	0	0	2	0	g	0
45	23	F	B	0	2	2	0	g	3
46	65	F	B	0	0	2	0	g	5
47	35	F	L	NA	2	2	NA	g	NA
48	78	F	B	0	0	2	0	g	10
49	22	F	B	0	2	2	0	g	0
50	48	F	B	0	2	2	0	g	5
51	14	F	B	0	2	2	0	g	5
52	24	F	B	0	2	2	0	g	6
53	25	F	B	1	2	2	NA	g	NA
54	46	F	B	1	1	2	0	g	0
55	38	F	S	1	1	2	1	g	2
56	43	F	S	1	2	2	1	g	6
57	38	F	S	1	2	2	1	g	5
58	33	F	S	1	2	2	1	g	5
59	18	F	B	1	2	2	1	g	2
60	51	F	B	0	1	2	0	g	0
61	22	F	B	1	2	2	1	g	0
62	20	F	B	0	0	2	0	g	2
63	64	F	B	0	0	1	NA	g	NA
64	21	F	B	0	2	2	1	g	5
65	41	F	B	1	2	2	0	g	0
66	54	F	B	0	0	2	NA	g	NA
67	23	F	B	0	2	0	0	g	9
68	29	F	C	0	1	2	1	g	10
69	28	F	C	1	1	2	1	g	5
70	37	F	C	0	2	2	1	g	7
71	33	F	C	1	1	2	1	g	5
72	39	F	C	0	2	2	1	g	8
73	38	F	C	0	1	2	1	g	NA
74	30	F	C	1	1	2	1	g	9
75	39	F	C	1	1	2	1	g	7
76	NA	F	C	1	2	2	NA	g	NA
77	41	F	C	1	1	2	1	g	10
78	67	F	C	1	0	2	1	g	NA
79	31	F	C	1	1	2	1	g	6
80	46	F	C	1	1	2	1	g	0
81	26	F	C	1	2	2	0	g	0
82	25	F	C	1	2	2	1	g	0
83	40	F	C	0	1	2	1	g	0
1	26	F	B	0	2	2	0	h	5
2	23	F	B	0	2	2	0	h	7
3	28	F	B	1	2	2	0	h	6
1	26	F	B	1	2	2	0	h	7
5	79	F	B	0	0	2	0	h	2
6	56	F	B	0	1	2	0	h	4
7	44	F	B	0	2	2	0	h	2
8	50	F	B	1	0	2	0	h	2
9	35	F	B	1	1	2	0	h	5
10	25	F	B	1	2	2	0	h	5
11	60	F	B	1	1	2	0	h	NA
12	24	F	B	1	2	2	0	h	8
13	47	F	B	0	1	2	0	h	5
14	41	F	B	0	1	2	1	h	8
15	20	F	B	1	2	2	0	h	8
16	48	F	B	1	0	2	0	h	7
17	54	F	B	0	0	2	0	h	5
18	34	F	B	0	1	2	0	h	8
19	23	F	B	1	1	2	0	h	5
20	44	F	B	0	0	2	0	h	9
21	32	F	L	0	1	2	0	h	10
22	19	F	L	1	2	2	0	h	5
23	33	F	L	0	1	2	0	h	5
24	43	F	L	0	2	2	1	h	8
25	54	F	B	1	0	2	0	h	5
26	26	F	B	1	2	2	0	h	5
27	40	F	B	1	1	2	0	h	6
28	24	F	B	0	2	2	0	h	7
29	33	F	B	0	1	2	0	h	8
30	23	F	B	1	1	2	0	h	8
31	29	F	B	1	2	2	0	h	4
32	43	F	B	0	1	2	0	h	10
33	37	F	L	1	1	2	0	h	6
34	37	F	L	1	0	2	0	h	5
35	39	F	L	0	2	2	0	h	7
36	55	F	L	0	0	2	0	h	10
37	32	F	L	0	1	2	0	h	NA
38	42	F	L	1	1	2	0	h	5
39	43	F	B	1	0	2	NA	h	NA
40	42	F	B	0	1	2	0	h	10
41	19	F	B	1	2	2	0	h	0
42	43	F	B	1	0	2	0	h	7
43	41	F	B	0	0	2	NA	h	NA
44	56	F	B	0	0	2	0	h	7
45	23	F	B	0	2	2	0	h	8
46	65	F	B	0	0	2	0	h	7
47	35	F	L	NA	2	2	NA	h	NA
48	78	F	B	0	0	2	0	h	10
49	22	F	B	0	2	2	0	h	10
50	48	F	B	0	2	2	0	h	10
51	14	F	B	0	2	2	0	h	5
52	24	F	B	0	2	2	0	h	8
53	25	F	B	1	2	2	NA	h	NA
54	46	F	B	1	1	2	0	h	6
55	38	F	S	1	1	2	1	h	8
56	43	F	S	1	2	2	1	h	8
57	38	F	S	1	2	2	1	h	9
58	33	F	S	1	2	2	1	h	5
59	18	F	B	1	2	2	1	h	4
60	51	F	B	0	1	2	0	h	8
61	22	F	B	1	2	2	1	h	7
62	20	F	B	0	0	2	0	h	3
63	64	F	B	0	0	1	NA	h	NA
64	21	F	B	0	2	2	1	h	8
65	41	F	B	1	2	2	0	h	5
66	54	F	B	0	0	2	NA	h	NA
67	23	F	B	0	2	0	0	h	5
68	29	F	C	0	1	2	1	h	8
69	28	F	C	1	1	2	1	h	7
70	37	F	C	0	2	2	1	h	9
71	33	F	C	1	1	2	1	h	9
72	39	F	C	0	2	2	1	h	7
73	38	F	C	0	1	2	1	h	NA
74	30	F	C	1	1	2	1	h	10
75	39	F	C	1	1	2	1	h	7
76	NA	F	C	1	2	2	NA	h	NA
77	41	F	C	1	1	2	1	h	10
78	67	F	C	1	0	2	1	h	NA
79	31	F	C	1	1	2	1	h	7
80	46	F	C	1	1	2	1	h	2
81	26	F	C	1	2	2	0	h	7
82	25	F	C	1	2	2	1	h	5
83	40	F	C	0	1	2	1	h	5
1	26	F	B	0	2	2	0	i	10
2	23	F	B	0	2	2	0	i	9
3	28	F	B	1	2	2	0	i	9
1	26	F	B	1	2	2	0	i	10
5	79	F	B	0	0	2	0	i	7
6	56	F	B	0	1	2	0	i	8
7	44	F	B	0	2	2	0	i	8
8	50	F	B	1	0	2	0	i	8
9	35	F	B	1	1	2	0	i	7
10	25	F	B	1	2	2	0	i	5
11	60	F	B	1	1	2	0	i	NA
12	24	F	B	1	2	2	0	i	10
13	47	F	B	0	1	2	0	i	6
14	41	F	B	0	1	2	1	i	10
15	20	F	B	1	2	2	0	i	10
16	48	F	B	1	0	2	0	i	8
17	54	F	B	0	0	2	0	i	5
18	34	F	B	0	1	2	0	i	8
19	23	F	B	1	1	2	0	i	10
20	44	F	B	0	0	2	0	i	3
21	32	F	L	0	1	2	0	i	5
22	19	F	L	1	2	2	0	i	10
23	33	F	L	0	1	2	0	i	10
24	43	F	L	0	2	2	1	i	10
25	54	F	B	1	0	2	0	i	8
26	26	F	B	1	2	2	0	i	10
27	40	F	B	1	1	2	0	i	9
28	24	F	B	0	2	2	0	i	9
29	33	F	B	0	1	2	0	i	9
30	23	F	B	1	1	2	0	i	9
31	29	F	B	1	2	2	0	i	10
32	43	F	B	0	1	2	0	i	8
33	37	F	L	1	1	2	0	i	5
34	37	F	L	1	0	2	0	i	10
35	39	F	L	0	2	2	0	i	7
36	55	F	L	0	0	2	0	i	3
37	32	F	L	0	1	2	0	i	NA
38	42	F	L	1	1	2	0	i	10
39	43	F	B	1	0	2	NA	i	NA
40	42	F	B	0	1	2	0	i	9
41	19	F	B	1	2	2	0	i	10
42	43	F	B	1	0	2	0	i	6
43	41	F	B	0	0	2	NA	i	NA
44	56	F	B	0	0	2	0	i	10
45	23	F	B	0	2	2	0	i	9
46	65	F	B	0	0	2	0	i	8
47	35	F	L	NA	2	2	NA	i	NA
48	78	F	B	0	0	2	0	i	10
49	22	F	B	0	2	2	0	i	10
50	48	F	B	0	2	2	0	i	8
51	14	F	B	0	2	2	0	i	10
52	24	F	B	0	2	2	0	i	10
53	25	F	B	1	2	2	NA	i	NA
54	46	F	B	1	1	2	0	i	6
55	38	F	S	1	1	2	1	i	8
56	43	F	S	1	2	2	1	i	10
57	38	F	S	1	2	2	1	i	10
58	33	F	S	1	2	2	1	i	10
59	18	F	B	1	2	2	1	i	5
60	51	F	B	0	1	2	0	i	4
61	22	F	B	1	2	2	1	i	9
62	20	F	B	0	0	2	0	i	4
63	64	F	B	0	0	1	NA	i	NA
64	21	F	B	0	2	2	1	i	10
65	41	F	B	1	2	2	0	i	10
66	54	F	B	0	0	2	NA	i	NA
67	23	F	B	0	2	0	0	i	6
68	29	F	C	0	1	2	1	i	9
69	28	F	C	1	1	2	1	i	9
70	37	F	C	0	2	2	1	i	10
71	33	F	C	1	1	2	1	i	9
72	39	F	C	0	2	2	1	i	9
73	38	F	C	0	1	2	1	i	NA
74	30	F	C	1	1	2	1	i	8
75	39	F	C	1	1	2	1	i	8
76	NA	F	C	1	2	2	NA	i	NA
77	41	F	C	1	1	2	1	i	8
78	67	F	C	1	0	2	1	i	NA
79	31	F	C	1	1	2	1	i	9
80	46	F	C	1	1	2	1	i	5
81	26	F	C	1	2	2	0	i	10
82	25	F	C	1	2	2	1	i	10
83	40	F	C	0	1	2	1	i	10
1	26	F	B	0	2	2	0	j	6
2	23	F	B	0	2	2	0	j	9
3	28	F	B	1	2	2	0	j	7
1	26	F	B	1	2	2	0	j	6
5	79	F	B	0	0	2	0	j	4
6	56	F	B	0	1	2	0	j	7
7	44	F	B	0	2	2	0	j	8
8	50	F	B	1	0	2	0	j	8
9	35	F	B	1	1	2	0	j	5
10	25	F	B	1	2	2	0	j	0
11	60	F	B	1	1	2	0	j	NA
12	24	F	B	1	2	2	0	j	0
13	47	F	B	0	1	2	0	j	6
14	41	F	B	0	1	2	1	j	0
15	20	F	B	1	2	2	0	j	8
16	48	F	B	1	0	2	0	j	7
17	54	F	B	0	0	2	0	j	5
18	34	F	B	0	1	2	0	j	8
19	23	F	B	1	1	2	0	j	0
20	44	F	B	0	0	2	0	j	7
21	32	F	L	0	1	2	0	j	5
22	19	F	L	1	2	2	0	j	0
23	33	F	L	0	1	2	0	j	0
24	43	F	L	0	2	2	1	j	0
25	54	F	B	1	0	2	0	j	10
26	26	F	B	1	2	2	0	j	0
27	40	F	B	1	1	2	0	j	0
28	24	F	B	0	2	2	0	j	6
29	33	F	B	0	1	2	0	j	6
30	23	F	B	1	1	2	0	j	5
31	29	F	B	1	2	2	0	j	2
32	43	F	B	0	1	2	0	j	10
33	37	F	L	1	1	2	0	j	0
34	37	F	L	1	0	2	0	j	8
35	39	F	L	0	2	2	0	j	3
36	55	F	L	0	0	2	0	j	4
37	32	F	L	0	1	2	0	j	NA
38	42	F	L	1	1	2	0	j	10
39	43	F	B	1	0	2	NA	j	NA
40	42	F	B	0	1	2	0	j	5
41	19	F	B	1	2	2	0	j	0
42	43	F	B	1	0	2	0	j	8
43	41	F	B	0	0	2	NA	j	NA
44	56	F	B	0	0	2	0	j	5
45	23	F	B	0	2	2	0	j	5
46	65	F	B	0	0	2	0	j	9
47	35	F	L	NA	2	2	NA	j	NA
48	78	F	B	0	0	2	0	j	10
49	22	F	B	0	2	2	0	j	9
50	48	F	B	0	2	2	0	j	10
51	14	F	B	0	2	2	0	j	5
52	24	F	B	0	2	2	0	j	5
53	25	F	B	1	2	2	NA	j	NA
54	46	F	B	1	1	2	0	j	6
55	38	F	S	1	1	2	1	j	10
56	43	F	S	1	2	2	1	j	6
57	38	F	S	1	2	2	1	j	9
58	33	F	S	1	2	2	1	j	5
59	18	F	B	1	2	2	1	j	4
60	51	F	B	0	1	2	0	j	5
61	22	F	B	1	2	2	1	j	0
62	20	F	B	0	0	2	0	j	6
63	64	F	B	0	0	1	NA	j	NA
64	21	F	B	0	2	2	1	j	5
65	41	F	B	1	2	2	0	j	0
66	54	F	B	0	0	2	NA	j	NA
67	23	F	B	0	2	0	0	j	0
68	29	F	C	0	1	2	1	j	6
69	28	F	C	1	1	2	1	j	8
70	37	F	C	0	2	2	1	j	9
71	33	F	C	1	1	2	1	j	7
72	39	F	C	0	2	2	1	j	8
73	38	F	C	0	1	2	1	j	NA
74	30	F	C	1	1	2	1	j	10
75	39	F	C	1	1	2	1	j	8
76	NA	F	C	1	2	2	NA	j	NA
77	41	F	C	1	1	2	1	j	7
78	67	F	C	1	0	2	1	j	NA
79	31	F	C	1	1	2	1	j	6
80	46	F	C	1	1	2	1	j	0
81	26	F	C	1	2	2	0	j	0
82	25	F	C	1	2	2	1	j	0
83	40	F	C	0	1	2	1	j	5
84	17	F	B	0	2	1	0	a	10
84	17	F	B	0	2	1	0	b	8
84	17	F	B	0	2	1	0	c	10
84	17	F	B	0	2	1	0	d	5
84	17	F	B	0	2	1	0	e	2
84	17	F	B	0	2	1	0	f	3
84	17	F	B	0	2	1	0	g	10
84	17	F	B	0	2	1	0	h	10
84	17	F	B	0	2	1	0	i	10
84	17	F	B	0	2	1	0	j	5
201	23	M	B	1	2	2	0	a	10
202	24	M	B	1	2	2	0	a	10
203	27	M	B	0	2	2	0	a	10
204	22	M	B	1	2	2	0	a	8
205	59	M	B	0	2	2	0	a	4
206	23	M	B	1	2	2	0	a	10
207	35	M	B	1	2	2	0	a	10
208	21	M	B	1	2	2	0	a	10
209	17	M	B	1	2	2	0	a	10
210	24	M	B	1	2	2	0	a	7
211	18	M	B	1	1	2	0	a	8
212	36	M	B	1	2	2	0	a	10
213	23	M	B	1	2	2	0	a	10
214	20	M	B	1	2	2	0	a	7
215	20	M	B	0	2	2	0	a	10
216	43	M	B	1	2	2	0	a	10
217	24	M	B	1	1	2	0	a	10
218	49	M	B	1	1	2	0	a	10
219	15	M	B	1	2	2	0	a	7
220	56	M	B	1	1	2	0	a	10
221	50	M	B	1	1	2	0	a	10
222	17	M	B	1	2	2	1	a	10
223	64	M	B	1	1	2	0	a	10
224	45	M	B	1	1	2	0	a	10
225	20	M	B	1	2	2	1	a	7
226	48	M	B	1	1	2	0	a	10
227	22	M	B	1	2	2	1	a	9
228	26	M	B	1	2	2	0	a	7
229	48	M	B	1	1	2	0	a	10
230	62	M	B	0	2	2	0	a	6
231	20	M	B	1	2	2	1	a	10
232	56	M	B	1	0	2	NA	a	NA
233	27	M	B	1	2	2	1	a	10
234	58	M	B	1	0	2	0	a	5
235	35	M	B	1	2	2	1	a	10
236	47	M	B	1	1	2	0	a	10
237	16	M	B	1	2	2	1	a	10
238	60	M	B	0	1	2	0	a	5
239	18	M	L	1	2	2	1	a	10
240	19	M	L	0	2	2	1	a	6
241	26	M	L	1	2	2	1	a	8
242	62	M	L	0	1	2	0	a	10
243	76	M	L	0	1	2	0	a	10
244	61	M	B	1	2	2	1	a	9
245	54	M	B	1	2	2	1	a	5
246	39	M	L	1	1	2	1	a	9
201	23	M	B	1	2	2	0	b	8
202	24	M	B	1	2	2	0	b	10
203	27	M	B	0	2	2	0	b	9
204	22	M	B	1	2	2	0	b	9
205	59	M	B	0	2	2	0	b	6
206	23	M	B	1	2	2	0	b	9
207	35	M	B	1	2	2	0	b	5
208	21	M	B	1	2	2	0	b	10
209	17	M	B	1	2	2	0	b	10
210	24	M	B	1	2	2	0	b	7
211	18	M	B	1	1	2	0	b	6
212	36	M	B	1	2	2	0	b	5
213	23	M	B	1	2	2	0	b	5
214	20	M	B	1	2	2	0	b	8
215	20	M	B	0	2	2	0	b	10
216	43	M	B	1	2	2	0	b	5
217	24	M	B	1	1	2	0	b	10
218	49	M	B	1	1	2	0	b	9
219	15	M	B	1	2	2	0	b	8
220	56	M	B	1	1	2	0	b	10
221	50	M	B	1	1	2	0	b	8
222	17	M	B	1	2	2	1	b	10
223	64	M	B	1	1	2	0	b	10
224	45	M	B	1	1	2	0	b	10
225	20	M	B	1	2	2	1	b	8
226	48	M	B	1	1	2	0	b	10
227	22	M	B	1	2	2	1	b	8
228	26	M	B	1	2	2	0	b	7
229	48	M	B	1	1	2	0	b	5
230	62	M	B	0	2	2	0	b	8
231	20	M	B	1	2	2	1	b	10
232	56	M	B	1	0	2	NA	b	NA
233	27	M	B	1	2	2	1	b	10
234	58	M	B	1	0	2	0	b	10
235	35	M	B	1	2	2	1	b	10
236	47	M	B	1	1	2	0	b	10
237	16	M	B	1	2	2	1	b	9
238	60	M	B	0	1	2	0	b	10
239	18	M	L	1	2	2	1	b	8
240	19	M	L	0	2	2	1	b	5
241	26	M	L	1	2	2	1	b	8
242	62	M	L	0	1	2	0	b	10
243	76	M	L	0	1	2	0	b	5
244	61	M	B	1	2	2	1	b	9
245	54	M	B	1	2	2	1	b	8
246	39	M	L	1	1	2	1	b	9
201	23	M	B	1	2	2	0	c	9
202	24	M	B	1	2	2	0	c	10
203	27	M	B	0	2	2	0	c	8
204	22	M	B	1	2	2	0	c	5
205	59	M	B	0	2	2	0	c	7
206	23	M	B	1	2	2	0	c	9
207	35	M	B	1	2	2	0	c	7
208	21	M	B	1	2	2	0	c	8
209	17	M	B	1	2	2	0	c	6
210	24	M	B	1	2	2	0	c	4
211	18	M	B	1	1	2	0	c	8
212	36	M	B	1	2	2	0	c	2
213	23	M	B	1	2	2	0	c	5
214	20	M	B	1	2	2	0	c	9
215	20	M	B	0	2	2	0	c	5
216	43	M	B	1	2	2	0	c	10
217	24	M	B	1	1	2	0	c	8
218	49	M	B	1	1	2	0	c	8
219	15	M	B	1	2	2	0	c	10
220	56	M	B	1	1	2	0	c	10
221	50	M	B	1	1	2	0	c	10
222	17	M	B	1	2	2	1	c	9
223	64	M	B	1	1	2	0	c	10
224	45	M	B	1	1	2	0	c	9
225	20	M	B	1	2	2	1	c	7
226	48	M	B	1	1	2	0	c	8
227	22	M	B	1	2	2	1	c	8
228	26	M	B	1	2	2	0	c	6
229	48	M	B	1	1	2	0	c	10
230	62	M	B	0	2	2	0	c	8
231	20	M	B	1	2	2	1	c	8
232	56	M	B	1	0	2	NA	c	NA
233	27	M	B	1	2	2	1	c	10
234	58	M	B	1	0	2	0	c	7
235	35	M	B	1	2	2	1	c	10
236	47	M	B	1	1	2	0	c	10
237	16	M	B	1	2	2	1	c	10
238	60	M	B	0	1	2	0	c	6
239	18	M	L	1	2	2	1	c	10
240	19	M	L	0	2	2	1	c	7
241	26	M	L	1	2	2	1	c	9
242	62	M	L	0	1	2	0	c	8
243	76	M	L	0	1	2	0	c	8
244	61	M	B	1	2	2	1	c	8
245	54	M	B	1	2	2	1	c	8
246	39	M	L	1	1	2	1	c	8
201	23	M	B	1	2	2	0	d	0
202	24	M	B	1	2	2	0	d	5
203	27	M	B	0	2	2	0	d	0
204	22	M	B	1	2	2	0	d	4
205	59	M	B	0	2	2	0	d	5
206	23	M	B	1	2	2	0	d	5
207	35	M	B	1	2	2	0	d	4
208	21	M	B	1	2	2	0	d	7
209	17	M	B	1	2	2	0	d	3
210	24	M	B	1	2	2	0	d	1
211	18	M	B	1	1	2	0	d	2
212	36	M	B	1	2	2	0	d	0
213	23	M	B	1	2	2	0	d	6
214	20	M	B	1	2	2	0	d	9
215	20	M	B	0	2	2	0	d	3
216	43	M	B	1	2	2	0	d	2
217	24	M	B	1	1	2	0	d	7
218	49	M	B	1	1	2	0	d	0
219	15	M	B	1	2	2	0	d	6
220	56	M	B	1	1	2	0	d	8
221	50	M	B	1	1	2	0	d	7
222	17	M	B	1	2	2	1	d	7
223	64	M	B	1	1	2	0	d	8
224	45	M	B	1	1	2	0	d	7
225	20	M	B	1	2	2	1	d	6
226	48	M	B	1	1	2	0	d	8
227	22	M	B	1	2	2	1	d	7
228	26	M	B	1	2	2	0	d	5
229	48	M	B	1	1	2	0	d	4
230	62	M	B	0	2	2	0	d	4
231	20	M	B	1	2	2	1	d	6
232	56	M	B	1	0	2	NA	d	NA
233	27	M	B	1	2	2	1	d	8
234	58	M	B	1	0	2	0	d	4
235	35	M	B	1	2	2	1	d	7
236	47	M	B	1	1	2	0	d	8
237	16	M	B	1	2	2	1	d	7
238	60	M	B	0	1	2	0	d	5
239	18	M	L	1	2	2	1	d	7
240	19	M	L	0	2	2	1	d	7
241	26	M	L	1	2	2	1	d	8
242	62	M	L	0	1	2	0	d	7
243	76	M	L	0	1	2	0	d	10
244	61	M	B	1	2	2	1	d	6
245	54	M	B	1	2	2	1	d	4
246	39	M	L	1	1	2	1	d	7
201	23	M	B	1	2	2	0	e	0
202	24	M	B	1	2	2	0	e	5
203	27	M	B	0	2	2	0	e	0
204	22	M	B	1	2	2	0	e	2
205	59	M	B	0	2	2	0	e	6
206	23	M	B	1	2	2	0	e	0
207	35	M	B	1	2	2	0	e	5
208	21	M	B	1	2	2	0	e	5
209	17	M	B	1	2	2	0	e	10
210	24	M	B	1	2	2	0	e	0
211	18	M	B	1	1	2	0	e	3
212	36	M	B	1	2	2	0	e	5
213	23	M	B	1	2	2	0	e	7
214	20	M	B	1	2	2	0	e	5
215	20	M	B	0	2	2	0	e	1
216	43	M	B	1	2	2	0	e	5
217	24	M	B	1	1	2	0	e	5
218	49	M	B	1	1	2	0	e	0
219	15	M	B	1	2	2	0	e	6
220	56	M	B	1	1	2	0	e	7
221	50	M	B	1	1	2	0	e	8
222	17	M	B	1	2	2	1	e	8
223	64	M	B	1	1	2	0	e	8
224	45	M	B	1	1	2	0	e	8
225	20	M	B	1	2	2	1	e	4
226	48	M	B	1	1	2	0	e	10
227	22	M	B	1	2	2	1	e	5
228	26	M	B	1	2	2	0	e	3
229	48	M	B	1	1	2	0	e	8
230	62	M	B	0	2	2	0	e	6
231	20	M	B	1	2	2	1	e	5
232	56	M	B	1	0	2	NA	e	NA
233	27	M	B	1	2	2	1	e	5
234	58	M	B	1	0	2	0	e	2
235	35	M	B	1	2	2	1	e	6
236	47	M	B	1	1	2	0	e	6
237	16	M	B	1	2	2	1	e	0
238	60	M	B	0	1	2	0	e	5
239	18	M	L	1	2	2	1	e	4
240	19	M	L	0	2	2	1	e	2
241	26	M	L	1	2	2	1	e	7
242	62	M	L	0	1	2	0	e	10
243	76	M	L	0	1	2	0	e	5
244	61	M	B	1	2	2	1	e	5
245	54	M	B	1	2	2	1	e	5
246	39	M	L	1	1	2	1	e	7
201	23	M	B	1	2	2	0	f	5
202	24	M	B	1	2	2	0	f	5
203	27	M	B	0	2	2	0	f	8
204	22	M	B	1	2	2	0	f	2
205	59	M	B	0	2	2	0	f	2
206	23	M	B	1	2	2	0	f	5
207	35	M	B	1	2	2	0	f	4
208	21	M	B	1	2	2	0	f	7
209	17	M	B	1	2	2	0	f	3
210	24	M	B	1	2	2	0	f	1
211	18	M	B	1	1	2	0	f	0
212	36	M	B	1	2	2	0	f	5
213	23	M	B	1	2	2	0	f	10
214	20	M	B	1	2	2	0	f	7
215	20	M	B	0	2	2	0	f	3
216	43	M	B	1	2	2	0	f	5
217	24	M	B	1	1	2	0	f	6
218	49	M	B	1	1	2	0	f	8
219	15	M	B	1	2	2	0	f	5
220	56	M	B	1	1	2	0	f	4
221	50	M	B	1	1	2	0	f	7
222	17	M	B	1	2	2	1	f	7
223	64	M	B	1	1	2	0	f	7
224	45	M	B	1	1	2	0	f	6
225	20	M	B	1	2	2	1	f	4
226	48	M	B	1	1	2	0	f	8
227	22	M	B	1	2	2	1	f	5
228	26	M	B	1	2	2	0	f	4
229	48	M	B	1	1	2	0	f	6
230	62	M	B	0	2	2	0	f	4
231	20	M	B	1	2	2	1	f	5
232	56	M	B	1	0	2	NA	f	NA
233	27	M	B	1	2	2	1	f	8
234	58	M	B	1	0	2	0	f	0
235	35	M	B	1	2	2	1	f	5
236	47	M	B	1	1	2	0	f	6
237	16	M	B	1	2	2	1	f	5
238	60	M	B	0	1	2	0	f	5
239	18	M	L	1	2	2	1	f	2
240	19	M	L	0	2	2	1	f	3
241	26	M	L	1	2	2	1	f	6
242	62	M	L	0	1	2	0	f	6
243	76	M	L	0	1	2	0	f	6
244	61	M	B	1	2	2	1	f	6
245	54	M	B	1	2	2	1	f	5
246	39	M	L	1	1	2	1	f	8
201	23	M	B	1	2	2	0	g	0
202	24	M	B	1	2	2	0	g	5
203	27	M	B	0	2	2	0	g	0
204	22	M	B	1	2	2	0	g	0
205	59	M	B	0	2	2	0	g	8
206	23	M	B	1	2	2	0	g	0
207	35	M	B	1	2	2	0	g	5
208	21	M	B	1	2	2	0	g	0
209	17	M	B	1	2	2	0	g	0
210	24	M	B	1	2	2	0	g	0
211	18	M	B	1	1	2	0	g	7
212	36	M	B	1	2	2	0	g	0
213	23	M	B	1	2	2	0	g	5
214	20	M	B	1	2	2	0	g	5
215	20	M	B	0	2	2	0	g	0
216	43	M	B	1	2	2	0	g	0
217	24	M	B	1	1	2	0	g	5
218	49	M	B	1	1	2	0	g	0
219	15	M	B	1	2	2	0	g	7
220	56	M	B	1	1	2	0	g	4
221	50	M	B	1	1	2	0	g	6
222	17	M	B	1	2	2	1	g	0
223	64	M	B	1	1	2	0	g	0
224	45	M	B	1	1	2	0	g	6
225	20	M	B	1	2	2	1	g	3
226	48	M	B	1	1	2	0	g	8
227	22	M	B	1	2	2	1	g	2
228	26	M	B	1	2	2	0	g	0
229	48	M	B	1	1	2	0	g	0
230	62	M	B	0	2	2	0	g	2
231	20	M	B	1	2	2	1	g	0
232	56	M	B	1	0	2	NA	g	NA
233	27	M	B	1	2	2	1	g	5
234	58	M	B	1	0	2	0	g	0
235	35	M	B	1	2	2	1	g	2
236	47	M	B	1	1	2	0	g	5
237	16	M	B	1	2	2	1	g	0
238	60	M	B	0	1	2	0	g	6
239	18	M	L	1	2	2	1	g	0
240	19	M	L	0	2	2	1	g	2
241	26	M	L	1	2	2	1	g	5
242	62	M	L	0	1	2	0	g	NA
243	76	M	L	0	1	2	0	g	0
244	61	M	B	1	2	2	1	g	5
245	54	M	B	1	2	2	1	g	2
246	39	M	L	1	1	2	1	g	6
201	23	M	B	1	2	2	0	h	10
202	24	M	B	1	2	2	0	h	10
203	27	M	B	0	2	2	0	h	8
204	22	M	B	1	2	2	0	h	4
205	59	M	B	0	2	2	0	h	4
206	23	M	B	1	2	2	0	h	8
207	35	M	B	1	2	2	0	h	0
208	21	M	B	1	2	2	0	h	8
209	17	M	B	1	2	2	0	h	3
210	24	M	B	1	2	2	0	h	9
211	18	M	B	1	1	2	0	h	10
212	36	M	B	1	2	2	0	h	3
213	23	M	B	1	2	2	0	h	5
214	20	M	B	1	2	2	0	h	6
215	20	M	B	0	2	2	0	h	10
216	43	M	B	1	2	2	0	h	5
217	24	M	B	1	1	2	0	h	9
218	49	M	B	1	1	2	0	h	9
219	15	M	B	1	2	2	0	h	8
220	56	M	B	1	1	2	0	h	10
221	50	M	B	1	1	2	0	h	6
222	17	M	B	1	2	2	1	h	8
223	64	M	B	1	1	2	0	h	7
224	45	M	B	1	1	2	0	h	5
225	20	M	B	1	2	2	1	h	5
226	48	M	B	1	1	2	0	h	8
227	22	M	B	1	2	2	1	h	5
228	26	M	B	1	2	2	0	h	5
229	48	M	B	1	1	2	0	h	7
230	62	M	B	0	2	2	0	h	4
231	20	M	B	1	2	2	1	h	5
232	56	M	B	1	0	2	NA	h	NA
233	27	M	B	1	2	2	1	h	8
234	58	M	B	1	0	2	0	h	NA
235	35	M	B	1	2	2	1	h	5
236	47	M	B	1	1	2	0	h	8
237	16	M	B	1	2	2	1	h	5
238	60	M	B	0	1	2	0	h	6
239	18	M	L	1	2	2	1	h	5
240	19	M	L	0	2	2	1	h	3
241	26	M	L	1	2	2	1	h	8
242	62	M	L	0	1	2	0	h	5
243	76	M	L	0	1	2	0	h	6
244	61	M	B	1	2	2	1	h	5
245	54	M	B	1	2	2	1	h	6
246	39	M	L	1	1	2	1	h	6
201	23	M	B	1	2	2	0	i	10
202	24	M	B	1	2	2	0	i	10
203	27	M	B	0	2	2	0	i	9
204	22	M	B	1	2	2	0	i	7
205	59	M	B	0	2	2	0	i	6
206	23	M	B	1	2	2	0	i	7
207	35	M	B	1	2	2	0	i	5
208	21	M	B	1	2	2	0	i	9
209	17	M	B	1	2	2	0	i	10
210	24	M	B	1	2	2	0	i	10
211	18	M	B	1	1	2	0	i	8
212	36	M	B	1	2	2	0	i	5
213	23	M	B	1	2	2	0	i	10
214	20	M	B	1	2	2	0	i	9
215	20	M	B	0	2	2	0	i	10
216	43	M	B	1	2	2	0	i	10
217	24	M	B	1	1	2	0	i	10
218	49	M	B	1	1	2	0	i	9
219	15	M	B	1	2	2	0	i	10
220	56	M	B	1	1	2	0	i	10
221	50	M	B	1	1	2	0	i	10
222	17	M	B	1	2	2	1	i	10
223	64	M	B	1	1	2	0	i	7
224	45	M	B	1	1	2	0	i	6
225	20	M	B	1	2	2	1	i	10
226	48	M	B	1	1	2	0	i	10
227	22	M	B	1	2	2	1	i	8
228	26	M	B	1	2	2	0	i	8
229	48	M	B	1	1	2	0	i	10
230	62	M	B	0	2	2	0	i	6
231	20	M	B	1	2	2	1	i	10
232	56	M	B	1	0	2	NA	i	NA
233	27	M	B	1	2	2	1	i	10
234	58	M	B	1	0	2	0	i	NA
235	35	M	B	1	2	2	1	i	10
236	47	M	B	1	1	2	0	i	10
237	16	M	B	1	2	2	1	i	10
238	60	M	B	0	1	2	0	i	5
239	18	M	L	1	2	2	1	i	10
240	19	M	L	0	2	2	1	i	9
241	26	M	L	1	2	2	1	i	9
242	62	M	L	0	1	2	0	i	9
243	76	M	L	0	1	2	0	i	9
244	61	M	B	1	2	2	1	i	8
245	54	M	B	1	2	2	1	i	9
246	39	M	L	1	1	2	1	i	7
201	23	M	B	1	2	2	0	j	0
202	24	M	B	1	2	2	0	j	0
203	27	M	B	0	2	2	0	j	0
204	22	M	B	1	2	2	0	j	0
205	59	M	B	0	2	2	0	j	1
206	23	M	B	1	2	2	0	j	5
207	35	M	B	1	2	2	0	j	0
208	21	M	B	1	2	2	0	j	0
209	17	M	B	1	2	2	0	j	0
210	24	M	B	1	2	2	0	j	0
211	18	M	B	1	1	2	0	j	1
212	36	M	B	1	2	2	0	j	2
213	23	M	B	1	2	2	0	j	10
214	20	M	B	1	2	2	0	j	1
215	20	M	B	0	2	2	0	j	0
216	43	M	B	1	2	2	0	j	10
217	24	M	B	1	1	2	0	j	7
218	49	M	B	1	1	2	0	j	0
219	15	M	B	1	2	2	0	j	5
220	56	M	B	1	1	2	0	j	8
221	50	M	B	1	1	2	0	j	9
222	17	M	B	1	2	2	1	j	0
223	64	M	B	1	1	2	0	j	9
224	45	M	B	1	1	2	0	j	5
225	20	M	B	1	2	2	1	j	5
226	48	M	B	1	1	2	0	j	8
227	22	M	B	1	2	2	1	j	5
228	26	M	B	1	2	2	0	j	0
229	48	M	B	1	1	2	0	j	0
230	62	M	B	0	2	2	0	j	2
231	20	M	B	1	2	2	1	j	0
232	56	M	B	1	0	2	NA	j	NA
233	27	M	B	1	2	2	1	j	8
234	58	M	B	1	0	2	0	j	NA
235	35	M	B	1	2	2	1	j	0
236	47	M	B	1	1	2	0	j	7
237	16	M	B	1	2	2	1	j	0
238	60	M	B	0	1	2	0	j	6
239	18	M	L	1	2	2	1	j	0
240	19	M	L	0	2	2	1	j	0
241	26	M	L	1	2	2	1	j	5
242	62	M	L	0	1	2	0	j	7
243	76	M	L	0	1	2	0	j	4
244	61	M	B	1	2	2	1	j	6
245	54	M	B	1	2	2	1	j	5
246	39	M	L	1	1	2	1	j	5
